# Supplementary material for: Accounting for imperfect detection of groups and individuals when estimating abundance
Source: Ecol Evol. 2017 Aug 8;7(18):7304–10. doi: 10.1002/ece3.3284 (PMC5606903; doi:10.1002/ece3.3284)
Supplement: Supplementary file 1 [file ECE3-7-7304-s001.R]

# Although this software program has been used by the U.S. Geological Survey (USGS),
# no warranty, expressed or implied, is made by the USGS or the U.S. Government as to
# the accuracy and functioning of the program and related program material nor shall the fact of distribution constitute any such warranty, 
# and no responsibility is assumed by the USGS in connection therewith. 


# EDIT THE PATH NAME BELOW AS APPROPRIATE. TEXT FILES CONTAINING JAGS CODE WILL BE STORED IN THIS LOCATION.
# THEN RUN ALL CODE IN THIS FILE IN PROGRAM R
setwd("C:/Users/mclement/Documents/RESEARCH/Patuxent/imperfect group size/analysis")


# Brief discription of the most important models.
# Model 3b, "distance_DO_w_grp_ind.txt"      uses p.grp(size, distance), p.grp.naught=1, p.ind(distance), p.ind.naught=1
# Model 3c, "distance_DO_w_grp_pnaught.txt"  uses p.grp(size, distance), p.grp.naught<1, p.ind(distance), p.ind.naught=1
# Model 3d, "distance_DO_w_grp_pnaught2.txt" uses p.grp(size, distance), p.grp.naught<1, p.ind(distance), p.ind.naught<1
# Model 3e, "distance_DO_pnaught.txt"        uses p.grp(size, distance), p.grp.naught<1, p.ind=1,         p.ind.naught=1
# Model 3f, "distance_DO.txt"                uses p.grp(size, distance), p.grp.naught=1, p.ind=1,         p.ind.naught=1


# model 1a, p.ind<1, p.grp<1, and p.grp depends on grp size
cat(file="imperfect_DO_w_grp.txt",
    "model{
    
    #Priors
    omega ~ dunif(0,1)
    mean.N ~ dgamma(.1,.1)
    p.ind ~ dunif(0,1)
    #p.grp ~ dunif(0,1)   # if grp does not affect p.grp
    beta0 ~ dnorm(0,.1)   # if grp does affect p.grp
    beta1 ~ dnorm(0,.1)   # if grp does affect p.grp

    #Likelihood 
    for(i in 1:M){
      N[i] ~ dpois(mean.N)T(1,)      
      z[i] ~ dbern(omega) 

      logit(p.grp[i]) <- beta0 + beta1*(N[i]-1)     # if grp does affect p.grp
      p.grp.eff[i] <- z[i]*p.grp[i]   # if grp does affect p.grp   	 
      #p.grp.eff[i] <- z[i]*p.grp       # if grp does not affect p.grp  	 

      for(j in 1:T){
        dets[i,j] ~ dbern(p.grp.eff[i])   	    
        count[i,j] ~ dbin(p.ind,N[i])T(1,)    
      }
    }

    #totalN <-sum(N[])*omega
    #totalN <-M*mean.N*omega  # expected value
    totalN <-inprod(N[],z[])  # same as sum(N[]*z[]). realization of data.
    #occ.sites <- omega*M           # expected value
    occ.sites <- sum(z[])
    mean.p.grp <-mean(p.grp)
    }
    ")


# model 1b, p.ind<1, p.grp<1, and p.grp not affected by grp size
cat(file="imperfect_DO.txt",
    "model{
    
    #Priors
    omega ~ dunif(0,1)
    mean.N ~ dgamma(.1,.1)
    p.ind ~ dunif(0,1)
    p.grp ~ dunif(0,1)   # if grp does not affect p.grp
    #beta0 ~ dnorm(0,.1)   # if grp does affect p.grp
    #beta1 ~ dnorm(0,.1)   # if grp does affect p.grp

    #Likelihood 
    for(i in 1:M){
      N[i] ~ dpois(mean.N)T(1,)      
      z[i] ~ dbern(omega) 

      #logit(p.grp[i]) <- beta0 + beta1*(N[i]-1)     # if grp does affect p.grp
      #p.grp.eff[i] <- z[i]*p.grp[i]   # if grp does affect p.grp       
      p.grp.eff[i] <- z[i]*p.grp       # if grp does not affect p.grp  	 

      for(j in 1:T){
        dets[i,j] ~ dbern(p.grp.eff[i])   	    
        count[i,j] ~ dbin(p.ind,N[i])T(1,)    
      }
    }

    #totalN <-sum(N[])*omega
    #totalN <-M*mean.N*omega
    totalN <-inprod(N[],z[])  # same as sum(N[]*z[])
    #occ.sites <- omega*M           # expected value
    occ.sites <- sum(z[])
    mean.p.grp <-mean(p.grp)
    }
    ")


# model 2a, p.ind=1, p.grp<1, and p.grp depends on grp size
cat(file="perfect_DO_w_grp.txt",
    "model{
    
    #Priors
    omega ~ dunif(0,1)
    mean.N ~ dgamma(.1,.1)
    #p.ind ~ dunif(0,1)
    #p.grp ~ dunif(0,1)   # if grp does not affect p.grp
    beta0 ~ dnorm(0,.1)   # if grp does affect p.grp
    beta1 ~ dnorm(0,.1)   # if grp does affect p.grp

    #Likelihood 
    for(i in 1:M){
      N[i] ~ dpois(mean.N)T(1,)    # with perfect, count=N, N is data     
      z[i] ~ dbern(omega) 

      logit(p.grp[i]) <- beta0 + beta1*(N[i]-1)     # if grp does affect p.grp
      p.grp.eff[i] <- z[i]*p.grp[i]   # if grp does affect p.grp       
      #p.grp.eff[i] <- z[i]*p.grp       # if grp does not affect p.grp  	 

      for(j in 1:T){
        dets[i,j] ~ dbern(p.grp.eff[i])   	    
        #count[i,j] ~ dbin(p.ind,N[i])T(1,)    
      }
    }

    #totalN <-sum(N[])*omega
    #totalN <-M*mean.N*omega
    totalN <-inprod(N[],z[])  # same as sum(N[]*z[])
    #occ.sites <- omega*M           # expected value
    occ.sites <- sum(z[])
    mean.p.grp <-mean(p.grp)
    }
    ")


# model 2b, p.ind=1, p.grp<1, and p.grp not affected by grp size
cat(file="perfect_DO.txt",
    "model{
    
    #Priors
    omega ~ dunif(0,1)
    mean.N ~ dgamma(.1,.1)
    #p.ind ~ dunif(0,1)
    p.grp ~ dunif(0,1)   # if grp does not affect p.grp
    #beta0 ~ dnorm(0,.1)   # if grp does affect p.grp
    #beta1 ~ dnorm(0,.1)   # if grp does affect p.grp
    
    #Likelihood 
    for(i in 1:M){
    N[i] ~ dpois(mean.N)T(1,)      # here, count=N, N is data
    z[i] ~ dbern(omega) 
    
    #logit(p.grp[i]) <- beta0 + beta1*(N[i]-1)     # if grp does affect p.grp
    #p.grp.eff[i] <- z[i]*p.grp[i]   # if grp does affect p.grp       
    p.grp.eff[i] <- z[i]*p.grp       # if grp does not affect p.grp      
    
    for(j in 1:T){
    dets[i,j] ~ dbern(p.grp.eff[i])   	    
    #count[i,j] ~ dbin(p.ind,N[i])T(1,)    
    }
    }
    
    #totalN <-sum(N[])*omega
    #totalN <-M*mean.N*omega
    totalN <-inprod(N[],z[])  # same as sum(N[]*z[])
    #occ.sites <- omega*M           # expected value
    occ.sites <- sum(z[])
    mean.p.grp <-mean(p.grp)
    }
    ")


# model 3a, distance sampling, double obesrver, imperfect group
# p.ind<1, p.grp<1, and p.grp depends on grp size and distance
cat(file="distance_DO_w_grp.txt",
    "model{
    
    #Priors
    omega ~ dunif(0,1)
    mean.N ~ dgamma(.1,.1)
    p.ind ~ dunif(0,1)
    #p.grp ~ dunif(0,1)   # if grp does not affect p.grp
    alpha0 ~ dnorm(0,.1)   #  scale parameter for half-normal
    #alpha1 ~ dnorm(0,.1)   # if size affects sigma, scale parameter for half-normal
    alpha1 ~ dgamma(.1,.1)   # use gamma to avoid negative effect of grp size
    
    #Likelihood 
    for(i in 1:M){
      # Process model
      N[i] ~ dpois(mean.N)T(1,)      
      z[i] ~ dbern(omega) 
      x[i] ~ dunif(0,B)            # x is distance from transect

      # Group observation model
      p.grp[i] <-  exp(-((x[i]*x[i])/(2*sigma[i]*sigma[i])))  # half-normal detection function   *p.naught, p.naught needs prior
      sigma[i] <-  exp(alpha0 + alpha1*log(N[i]))   # Scale parameter of half-normal detection function
      p.grp.eff[i]    <-  z[i]*p.grp[i]

      for(j in 1:T){
        dets[i,j] ~ dbern(p.grp.eff[i])   	    
        count[i,j] ~ dbin(p.ind,N[i])T(1,)    
      }
    }
    
    #totalN <-M*mean.N*omega
    totalN <-inprod(N[],z[])  # same as sum(N[]*z[])
    #occ.sites <- omega*M
    occ.sites <- sum(z[])
    mean.p.grp <-mean(p.grp)
    }
    ")


# model 3b, distance sampling, double obesrver, imperfect group
# p.ind<1, p.ind depends on distance, p.grp<1, and p.grp depends on grp size and distance

cat(file="distance_DO_w_grp_ind.txt",
    "model{
    
    #Priors
    omega ~ dunif(0,1)
    mean.N ~ dgamma(.1,.1)
    #p.ind ~ dunif(0,1)
    sigma.ind ~ dunif(0,1000)
    #p.grp ~ dunif(0,1)   # if grp does not affect p.grp
    alpha0 ~ dnorm(0,.1)   #  scale parameter for half-normal
    #alpha1 ~ dnorm(0,.1)   # if size affects sigma, scale parameter for half-normal
    alpha1 ~ dgamma(.1,.1)   # avoid negative effect of grp size
    
    #Likelihood 
    for(i in 1:M){
    # Process model
    N[i] ~ dpois(mean.N)T(1,)      
    z[i] ~ dbern(omega)
    dist[i] ~ dunif(0,B)
    
    # Group observation model
    p.grp[i] <-  exp(-((dist[i]*dist[i])/(2*sigma[i]*sigma[i])))  # half-normal detection function
    sigma[i] <-  exp(alpha0 + alpha1*log(N[i]))   # Scale parameter of half-normal detection function
    p.grp.eff[i]    <-  z[i]*p.grp[i]
    
    # Individual observation model
    p.ind[i] <-  exp(-((dist[i]*dist[i])/(2*sigma.ind*sigma.ind)))  # half-normal detection function
    
    for(j in 1:T){
    dets[i,j] ~ dbern(p.grp.eff[i])          
    count[i,j] ~ dbin(p.ind[i],N[i])T(1,)    
    }
    }
    
    #totalN <-M*mean.N*omega
    totalN <-inprod(N[],z[])  # same as sum(N[]*z[])
    #occ.sites <- omega*M
    occ.sites <- sum(z[])
    mean.p.grp <-mean(p.grp)
    mean.p.ind <- mean(p.ind)
    }
    ")


# model 3c, distance sampling, double obesrver, imperfect group size
# p.ind<1, p.grp<1, and p.grp depends on grp size and distance
# adding p.naught allows p.grp to be <1 at distance zero. think about p.ind too.
cat(file="distance_DO_w_grp_pnaught.txt",
    "model{
    
    #Priors
    omega ~ dunif(0,1)
    mean.N ~ dgamma(.1,.1)
    #p.ind ~ dunif(0,1)
    p.naught ~ dunif(0,1)
    sigma.ind ~ dunif(0,1000)
    #p.grp ~ dunif(0,1)   # if grp does not affect p.grp
    alpha0 ~ dnorm(0,.1)   #  scale parameter for half-normal
    #alpha1 ~ dnorm(0,.1)   # if size affects sigma, scale parameter for half-normal
    alpha1 ~ dgamma(.1,.1)   # avoid negative effect of grp size
    
    #Likelihood 
    for(i in 1:M){
    # Process model
    N[i] ~ dpois(mean.N)T(1,)      
    z[i] ~ dbern(omega)
    dist[i] ~ dunif(0,B)
    
    # Group observation model
    p.grp[i] <-  p.naught*exp(-((dist[i]*dist[i])/(2*sigma[i]*sigma[i])))  # half-normal detection function
    sigma[i] <-  exp(alpha0 + alpha1*log(N[i]))   # Scale parameter of half-normal detection function
    p.grp.eff[i]    <-  z[i]*p.grp[i]
    
    # Individual observation model
    p.ind[i] <-  exp(-((dist[i]*dist[i])/(2*sigma.ind*sigma.ind)))  # half-normal detection function
    
    for(j in 1:T){
    dets[i,j] ~ dbern(p.grp.eff[i])          
    count[i,j] ~ dbin(p.ind[i],N[i])T(1,)    
    }
    }
    
    #totalN <-M*mean.N*omega
    totalN <-inprod(N[],z[])  # same as sum(N[]*z[])
    #occ.sites <- omega*M
    occ.sites <- sum(z[])
    mean.p.grp <-mean(p.grp)
    mean.p.ind <- mean(p.ind)
    }
    ")


# model 3d, distance sampling, double obesrver, imperfect group size
# p.ind<1, p.grp<1, and p.grp depends on grp size and distance
# adding p.naught allows p.grp to be <1 at distance zero. 
# also allows pind.naught <1.
cat(file="distance_DO_w_grp_pnaught2.txt",
    "model{
    
    #Priors
    omega ~ dunif(0,1)
    mean.N ~ dgamma(.1,.1)
    pind.naught ~ dunif(0,1)
    p.naught ~ dunif(0,1)
    sigma.ind ~ dunif(0,1000)
    #p.grp ~ dunif(0,1)   # if grp does not affect p.grp
    alpha0 ~ dnorm(0,.1)   #  scale parameter for half-normal
    #alpha1 ~ dnorm(0,.1)   # if size affects sigma, scale parameter for half-normal
    alpha1 ~ dgamma(.1,.1)   # avoid negative effect of grp size
    
    #Likelihood 
    for(i in 1:M){
    # Process model
    N[i] ~ dpois(mean.N)T(1,)      
    z[i] ~ dbern(omega)
    dist[i] ~ dunif(0,B)
    
    # Group observation model
    p.grp[i] <-  p.naught*exp(-((dist[i]*dist[i])/(2*sigma[i]*sigma[i])))  # half-normal detection function
    sigma[i] <-  exp(alpha0 + alpha1*log(N[i]))   # Scale parameter of half-normal detection function
    p.grp.eff[i]    <-  z[i]*p.grp[i]
    
    # Individual observation model
    p.ind[i] <-  pind.naught*exp(-((dist[i]*dist[i])/(2*sigma.ind*sigma.ind)))  # half-normal detection function
    
    for(j in 1:T){
    dets[i,j] ~ dbern(p.grp.eff[i])          
    count[i,j] ~ dbin(p.ind[i],N[i])T(1,)    
    }
    }
    
    #totalN <-M*mean.N*omega
    totalN <-inprod(N[],z[])  # same as sum(N[]*z[])
    #occ.sites <- omega*M
    occ.sites <- sum(z[])
    mean.p.grp <-mean(p.grp)
    mean.p.ind <- mean(p.ind)
    }
    ")


# model 3e, distance sampling, double obesrver, p.ind=1
# p.ind=1, p.grp<1, and p.grp depends on grp size and distance
# adding p.naught allows p.grp to be <1 at distance zero. 
cat(file="distance_DO_pnaught.txt",
    "model{
    
    #Priors
    omega ~ dunif(0,1)
    mean.N ~ dgamma(.1,.1)
    #pind.naught ~ dunif(0,1)
    p.naught ~ dunif(0,1)
    #sigma.ind ~ dunif(0,1000)
    #p.grp ~ dunif(0,1)   # if grp does not affect p.grp
    alpha0 ~ dnorm(0,.1)   #  scale parameter for half-normal
    #alpha1 ~ dnorm(0,.1)   # if size affects sigma, scale parameter for half-normal
    alpha1 ~ dgamma(.1,.1)   # avoid negative effect of grp size
    
    #Likelihood 
    for(i in 1:M){
    # Process model
    N[i] ~ dpois(mean.N)T(1,)      
    z[i] ~ dbern(omega)
    dist[i] ~ dunif(0,B)
    
    # Group observation model
    p.grp[i] <-  p.naught*exp(-((dist[i]*dist[i])/(2*sigma[i]*sigma[i])))  # half-normal detection function
    sigma[i] <-  exp(alpha0 + alpha1*log(N[i]))   # Scale parameter of half-normal detection function
    p.grp.eff[i]    <-  z[i]*p.grp[i]
    
    # Individual observation model
    #p.ind[i] <-  pind.naught*exp(-((dist[i]*dist[i])/(2*sigma.ind*sigma.ind)))  # half-normal detection function
    
    for(j in 1:T){
    dets[i,j] ~ dbern(p.grp.eff[i])          
    #count[i,j] ~ dbin(p.ind[i],N[i])T(1,)    
    }
    }
    
    #totalN <-M*mean.N*omega
    totalN <-inprod(N[],z[])  # same as sum(N[]*z[])
    #occ.sites <- omega*M
    occ.sites <- sum(z[])
    mean.p.grp <-mean(p.grp)
    #mean.p.ind <- mean(p.ind)
    }
    ")


# model 3f, distance sampling, double obesrver, p.ind=1
# p.ind=1, p.grp<1, and p.grp depends on grp size and distance 
cat(file="distance_DO.txt",
    "model{
    
    #Priors
    omega ~ dunif(0,1)
    mean.N ~ dgamma(.1,.1)
    #pind.naught ~ dunif(0,1)
    #p.naught ~ dunif(0,1)
    #sigma.ind ~ dunif(0,1000)
    #p.grp ~ dunif(0,1)   # if grp does not affect p.grp
    alpha0 ~ dnorm(0,.1)   #  scale parameter for half-normal
    #alpha1 ~ dnorm(0,.1)   # if size affects sigma, scale parameter for half-normal
    alpha1 ~ dgamma(.1,.1)   # avoid negative effect of grp size    
    
    #Likelihood 
    for(i in 1:M){
    # Process model
    N[i] ~ dpois(mean.N)T(1,)      
    #N[i] ~ dpois(mean.N)      
    z[i] ~ dbern(omega)
    dist[i] ~ dunif(0,B)
    
    # Group observation model
    p.grp[i] <-  exp(-((dist[i]*dist[i])/(2*sigma[i]*sigma[i])))  # half-normal detection function
    sigma[i] <-  exp(alpha0 + alpha1*log(N[i]))   # Scale parameter of half-normal detection function
    p.grp.eff[i]    <-  z[i]*p.grp[i]
    
    # Individual observation model
    #p.ind[i] <-  pind.naught*exp(-((dist[i]*dist[i])/(2*sigma.ind*sigma.ind)))  # half-normal detection function
    
    for(j in 1:T){
    dets[i,j] ~ dbern(p.grp.eff[i])          
    #count[i,j] ~ dbin(p.ind[i],N[i])T(1,)    
    }
    }
    
    #totalN <-M*mean.N*omega
    totalN <-inprod(N[],z[])  # same as sum(N[]*z[])
    #occ.sites <- omega*M
    occ.sites <- sum(z[])
    mean.p.grp <-mean(p.grp)
    #mean.p.ind <- mean(p.ind)
    }
    ")
