# Supplementary material for: Accounting for imperfect detection of groups and individuals when estimating abundance
Source: Ecol Evol. 2017 Aug 8;7(18):7304–10. doi: 10.1002/ece3.3284 (PMC5606903; doi:10.1002/ece3.3284)
Supplement: Supplementary file 2 [file ECE3-7-7304-s002.R]

# Although this software program has been used by the U.S. Geological Survey (USGS),
# no warranty, expressed or implied, is made by the USGS or the U.S. Government as to
# the accuracy and functioning of the program and related program material nor shall the fact of distribution constitute any such warranty, 
# and no responsibility is assumed by the USGS in connection therewith. 


# -------------------------------------------------------- SAVE THIS FILE IN AN APPROPRIATE LOCATION
# -------------------------------------------------------- THEN SEE FILE 'MRDSNM info and examples'


# simulation function below
# simulates imperfect counts of abundance
# first, the group must be detected, then the individuals must be counted

# FUNCTION ARGUMENTS
# N=number of sites
# T=number of observers
# lam=avg grp size
# p.grp=prob of detecting group, given it exists
#	currently not affected by group size
# p.ind=prob of detecting an individual, given the group is detected

# OUTPUT
# C=minimum known population, based on counts
# cnt.obs=recorded counts, imperfectly observed
# det.obs=recorded groups, imperfectly observed
# grp=actual group size for detected grps, in case that is useful

# FUNCTION
# this version has an ad hoc truncated poisson, but we don't use this any more.
data.grp.fn <- function(M=50, T=2, lam=4, p.grp=0.5, p.ind=0.7) {
   
  det.full <- det.obs <- cnt.full <- cnt.obs <- array(NA, dim=c(M,T))

  grp 		<- rpois(M, lam)  
  
  for (j in 1:T) {
     #det.full[,j] <- rbinom(n=M, size=1, prob=p.grp)
     det.full[,j] <- rbinom(n=M, size=1, prob=p.grp*pmin(grp,1))
     cnt.full[,j] <- det.full[,j]+rbinom(n=M, size=pmax(0,grp-1), prob=p.ind*det.full[,j])
  }

  ever.detected <- apply(det.full, 1, max)
  det.obs <- det.full[ever.detected==1,]
  cnt.obs <- cnt.full[ever.detected==1,]
  pres <- length(grp[grp>0])  # num of groups>0
  C <- sum(apply(cnt.obs,1,max))
  cat(C, "out of", sum(grp), "animals present were detected.\n")
  cat("mean size of groups >0 is", mean(grp[grp>0]),"and mean count is",C/pres,"\n")
  cat(sum(ever.detected), "groups detected out of", pres, "groups present.\n")
  
  return(list(M=M, T=T, p.ind=p.ind, C=C, N=sum(grp), occ=pres, cnt.obs=cnt.obs, det.obs=det.obs, grp=grp[ever.detected==1]))

} # END FUNCTION


# EXAMPLE
#data <- data.grp.fn()


# generate 0-trucated poisson data
rtpois <- function(N, lambda) 
   qpois(runif(N, dpois(0, lambda), 1), lambda) 

#rtpois(100,5) 

# generate 0-truncated binomial data
rtbinom <- function(N, size, p) {
   zeros <- which(p==0)  # if p==0, it returns size, when we want zero.
   size[zeros] <- 0      # makes sense that zero-trunc does not return 0, but if there is no survey, we want zero.
   qbinom(runif(N, dbinom(0, size, p), 1), size, p)
}

#rtbinom(100,4,.7)


# FUNCTION
# difference here is that p.grp depends on grp size
# mean.p.grp is p when grp=lam
# high.p.grp is p when grp=lam+2sd
# here, I don't assign a slope relating size and p.grp. Instead, I give two points, and it figures the slope. 
#     this is easier to intuit (due to logit scale), but harder to tell if you recovered the true value.
data.grp.size.fn <- function(M=50, T=2, lam=4, mean.p.grp=0.5, high.p.grp =0.8, p.ind=0.7) {
   
   det.full <- det.obs <- cnt.full <- cnt.obs <- array(NA, dim=c(M,T))
   
   grp    	<- rtpois(M, lam)
   exp.grp.size <- lam/(1-exp(-lam))
   plus2sd <- qpois(.95,lam)
   slope <- (qlogis(high.p.grp)-qlogis(mean.p.grp))/(plus2sd-lam)
   p.grp    <- plogis(qlogis(mean.p.grp)+slope*(grp-lam))

   
   for (j in 1:T) {
      det.full[,j] <- rbinom(n=M, size=1, prob=p.grp*pmin(grp,1))
      cnt.full[,j] <- rtbinom(N=M, size=grp, p=p.ind*det.full[,j])
      #cnt.full[,j] <- det.full[,j]+rbinom(n=M, size=pmax(0,grp-1), prob=p.ind*det.full[,j])
   }
   
   ever.detected <- apply(det.full, 1, max)
   det.obs <- det.full[ever.detected==1,]
   cnt.obs <- cnt.full[ever.detected==1,]
   pres <- length(grp[grp>0])  # num of groups>0
   C <- sum(apply(cnt.obs,1,max))
   cat(C, "out of", sum(grp), "animals present were detected.\n")
   cat("mean size of groups >0 is", mean(grp[grp>0]),"and mean count is",C/pres,"\n")
   cat(sum(ever.detected), "groups detected out of", pres, "groups present.\n")
   
   return(list(M=M, T=T, p.ind=p.ind, exp.grp.size=exp.grp.size, C=C, N=sum(grp), occ=pres, cnt.obs=cnt.obs, det.obs=det.obs, grp=grp[ever.detected==1]))
   
} # END FUNCTION


# EXAMPLE
#data <- data.grp.size.fn()


# FUNCTION
# difference here is that p.grp depends on grp size
# now pick intercept and slope on p.grp
# this version gives intercept and slope, more similar to estimating model
data.grp.slope.fn <- function(M=50, T=2, lam=4, beta0=-1, beta1 =0.25, p.ind=0.7) {
   
   det.full <- det.obs <- cnt.full <- cnt.obs <- array(NA, dim=c(M,T))
   
   grp       <- rtpois(M, lam)
   exp.grp.size <- lam/(1-exp(-lam))        # expected group size, >lam for zero-truncated
   p.grp    <- plogis(beta0+beta1*(grp-1))  # beta0 corresponds to N=1, same as in jags model
   
   
   for (j in 1:T) {
      det.full[,j] <- rbinom(n=M, size=1, prob=p.grp*pmin(grp,1))
      cnt.full[,j] <- rtbinom(N=M, size=grp, p=p.ind*det.full[,j])
      #cnt.full[,j] <- det.full[,j]+rbinom(n=M, size=pmax(0,grp-1), prob=p.ind*det.full[,j])
   }
   
   ever.detected <- apply(det.full, 1, max)
   det.obs <- det.full[ever.detected==1,]
   cnt.obs <- cnt.full[ever.detected==1,]
   pres <- length(grp[grp>0])  # num of groups>0
   C <- sum(apply(cnt.obs,1,max))
   cat(C, "out of", sum(grp), "animals present were detected.\n")
   cat("mean size of groups >0 is", mean(grp[grp>0]),"and mean count is",C/pres,"\n")
   cat(sum(ever.detected), "groups detected out of", pres, "groups present.\n")
   
   return(list(M=M, T=T, p.ind=p.ind, beta0=beta0, beta1=beta1, exp.grp.size=exp.grp.size, C=C, N=sum(grp), occ=pres, cnt.obs=cnt.obs, det.obs=det.obs, grp=grp[ever.detected==1]))
   
} # END FUNCTION


# EXAMPLE
#data <- data.grp.slope.fn()


plot.p.grp  <- function(beta0,beta1,lam) {
   grp <- qpois(0.05,lam):qpois(.95,lam)
   p.grp <- plogis(beta0+beta1*(grp-1))
   plot(grp,p.grp, type="l", col="blue", lwd=2)
   abline(v=lam, lty=5)
}
# EXAMPLE
#plot.p.grp(-1,.25,4)


# p.grp varies with size and distance
# p.ind <1
# same as model 3a
data.distance.fn <- function(M=50, T=2, lam=4, alpha0=log(30), alpha1 =0.25, p.ind=0.7, strip.width=100) {
   
   det.full <- det.obs <- cnt.full <- cnt.obs <- array(NA, dim=c(M,T))

   sizes <- rtpois(M, lam)          # REDO AS ZERO-TRUNCATED
   # if I exponentiate sizes, sigma is too extreme
   #  I could take log of size, or is it possible to not exponentiate?
   #  with log(sizes), then alpha0 corresponds to size=1
   sigma <- exp(alpha0 + alpha1*log(sizes))   # Scale parameter of half-normal detection function
   g <- function(x,sig) exp(-x^2/(2*sig^2)) # half-normal detection function
   
   # simulate continuous distances
   x <- runif(M, -strip.width, strip.width)     # distance for M groups
   p.grp <- g(x,sig=sigma)                          # detection prob, given distance and group size
   
   exp.grp.size <- lam/(1-exp(-lam))        # expected group size, >lam for zero-truncated
   
   for (jj in 1:T) {
      det.full[,jj] <- rbinom(n=M, size=1, prob=p.grp)                  # if group size can be zero, then prob needs to go to zero
      cnt.full[,jj] <- rtbinom(N=M, size=sizes, p=p.ind*det.full[,jj])
      #cnt.full[,j] <- det.full[,j]+rbinom(n=M, size=pmax(0,grp-1), prob=p.ind*det.full[,j])
   }
   
   ever.detected <- apply(det.full, 1, max)
   det.obs <- det.full[ever.detected==1,]
   cnt.obs <- cnt.full[ever.detected==1,]
   pres <- length(sizes[sizes>0])  # num of groups>0
   C <- sum(apply(cnt.obs,1,max))
   cat(C, "out of", sum(sizes), "animals present were detected.\n")
   cat("mean size of groups >0 is", mean(sizes[sizes>0]),"and mean count is",C/pres,"\n")
   cat(sum(ever.detected), "groups detected out of", pres, "groups present.\n")
   
   return(list(M=M, T=T, p.ind=p.ind, alpha0=alpha0, alpha1=alpha1, B=strip.width, exp.grp.size=exp.grp.size, C=C, N=sum(sizes), occ=pres, cnt.obs=cnt.obs, det.obs=det.obs, dist=x[ever.detected==1], grp=sizes[ever.detected==1]))
   
} # END FUNCTION


# EXAMPLE
#data <- data.distance.fn()


plot.distance.data  <- function(alpha0,alpha1,lam, width) {
   sizes <- qpois(0.05,lam):qpois(.95,lam)  # select grp sizes around lambda
   key.sizes <- c(1,which(sizes==lam), length(sizes))
   
   sigma <- exp(alpha0 + alpha1*log(sizes))   # Scale parameter of half-normal detection function
   g <- function(x,sig) exp(-x^2/(2*sig^2))   # half-normal detection function
   
   # select a few distances
   x <- width*c(0.2,0.5,0.8)     # distance for gr groups
   p.grp <- matrix(g(rep(x, each=length(sizes)), sig=sigma), ncol=length(x))           # detection prob, given distance and group size

   matplot(sizes,p.grp, type="l", lwd=2)
   abline(v=lam, lty=5)
   text(x=tail(sizes,n=1), y=p.grp[which(sizes==lam),], labels=paste0("dist=",x), pos=2)
   invisible(readline(prompt="Press [enter] to continue"))
   
   matplot(x, t(p.grp[key.sizes,]), type="l", lwd=2, xlab="distance", ylab="p.grp")
   text(x=x, y=rev(diag(p.grp[key.sizes,])), labels=paste0("size=",sizes[key.sizes]), pos=c(4,2,2))
      
}
# EXAMPLE
# plot.distance.data(log(30),.25,4,100)
# plot.distance.data(log(30),.25,20,100)


data.distance.fn2 <- function(M=50, T=2, lam=4, alpha0=log(30), alpha1 =0.25, sigma.ind=60, strip.width=100) {
   
   det.full <- det.obs <- cnt.full <- cnt.obs <- array(NA, dim=c(M,T))
   
   sizes <- rtpois(M, lam)          # REDO AS ZERO-TRUNCATED
   # if I exponentiate sizes, sigma is too extreme
   #  I could take log of size, or is it possible to not exponentiate?
   #  with log(sizes), then alpha0 corresponds to size=1
   sigma <- exp(alpha0 + alpha1*log(sizes))   # Scale parameter of half-normal detection function
   g <- function(x,sig) exp(-x^2/(2*sig^2)) # half-normal detection function
   
   # simulate continuous distances
   x <- runif(M, -strip.width, strip.width)     # distance for M groups
   p.grp <- g(x,sig=sigma)                          # detection prob, given distance and group size
   
   exp.grp.size <- lam/(1-exp(-lam))        # expected group size, >lam for zero-truncated

   p.ind <- g(x, sig=sigma.ind)
      
   for (jj in 1:T) {
      det.full[,jj] <- rbinom(n=M, size=1, prob=p.grp)                  # if group size can be zero, then prob needs to go to zero
      cnt.full[,jj] <- rtbinom(N=M, size=sizes, p=p.ind*det.full[,jj])
      #cnt.full[,j] <- det.full[,j]+rbinom(n=M, size=pmax(0,grp-1), prob=p.ind*det.full[,j])
   }
# cbind(x, sizes, p.grp,det.full, p.ind, cnt.full)   
   ever.detected <- apply(det.full, 1, max)
   det.obs <- det.full[ever.detected==1,]
   cnt.obs <- cnt.full[ever.detected==1,]
   pres <- length(sizes[sizes>0])  # num of groups>0
   C <- sum(apply(cnt.obs,1,max))
   cat(C, "out of", sum(sizes), "animals present were detected.\n")
   cat("mean size of groups >0 is", mean(sizes[sizes>0]),"and mean count is",C/pres,"\n")
   cat(sum(ever.detected), "groups detected out of", pres, "groups present.\n")
   
   return(list(M=M, T=T, p.ind=p.ind, alpha0=alpha0, alpha1=alpha1, sigma.ind=sigma.ind, B=strip.width, exp.grp.size=exp.grp.size, C=C, N=sum(sizes), occ=pres, cnt.obs=cnt.obs, det.obs=det.obs, dist=x[ever.detected==1], grp=sizes[ever.detected==1]))
   
} # END FUNCTION


# EXAMPLE
#data <- data.distance.fn2()


plot.distance.data2  <- function(alpha0,alpha1,sigma.ind, lam, width) {
   sizes <- qpois(0.05,lam):qpois(.95,lam)  # select grp sizes around lambda
   key.sizes <- c(1,which(sizes==lam), length(sizes))
   
   sigma <- exp(alpha0 + alpha1*log(sizes))   # Scale parameter of half-normal detection function
   g <- function(x,sig) exp(-x^2/(2*sig^2))   # half-normal detection function
   
   # select a few distances
   x <- width*c(0.2,0.5,0.8)     # distance for gr groups
   p.grp <- matrix(g(rep(x, each=length(sizes)), sig=sigma), ncol=length(x))           # detection prob, given distance and group size
   
   matplot(sizes,p.grp, type="l", lwd=2, main="p.grp at different group sizes")
   abline(v=lam, lty=5)
   text(x=tail(sizes,n=1), y=p.grp[which(sizes==lam),], labels=paste0("dist=",x), pos=2)
   invisible(readline(prompt="Press [enter] to continue"))
   
   matplot(x, t(p.grp[key.sizes,]), type="l", lwd=2, xlab="distance", ylab="p.grp", main="p.grp at different distances")
   text(x=x, y=rev(diag(p.grp[key.sizes,])), labels=paste0("size=",sizes[key.sizes]), pos=c(4,2,2))
   invisible(readline(prompt="Press [enter] to continue"))
   
   p.ind <- g(x, sig=sigma.ind)
   plot(x, p.ind, type="l", lwd=2, xlab="distance", ylab="p.ind", main="p.ind at difference distances")
   
}
# EXAMPLE
# plot.distance.data2(log(30),.25,60, 4,100)


data.distance.pnaught.fn <- function(M=50, T=2, lam=4, pnaught=.8, pind.naught=1, alpha0=log(30), alpha1 =0.25, sigma.ind=60, strip.width=100) {
   
   det.full <- det.obs <- cnt.full <- cnt.obs <- array(NA, dim=c(M,T))
   
   sizes <- rtpois(M, lam)          # REDO AS ZERO-TRUNCATED
   # if I exponentiate sizes, sigma is too extreme
   #  I could take log of size, or is it possible to not exponentiate?
   #  with log(sizes), then alpha0 corresponds to size=1
   sigma <- exp(alpha0 + alpha1*log(sizes))   # Scale parameter of half-normal detection function
   g <- function(x,sig) exp(-x^2/(2*sig^2)) # half-normal detection function
   
   # simulate continuous distances
   x <- runif(M, -strip.width, strip.width)     # distance for M groups
   p.grp <- pnaught*g(x,sig=sigma)                          # detection prob, given distance and group size
   
   exp.grp.size <- lam/(1-exp(-lam))        # expected group size, >lam for zero-truncated
   
   p.ind <- pind.naught*g(x, sig=sigma.ind)
   
   for (jj in 1:T) {
      det.full[,jj] <- rbinom(n=M, size=1, prob=p.grp)                  # if group size can be zero, then prob needs to go to zero
      cnt.full[,jj] <- rtbinom(N=M, size=sizes, p=p.ind*det.full[,jj])
      #cnt.full[,j] <- det.full[,j]+rbinom(n=M, size=pmax(0,grp-1), prob=p.ind*det.full[,j])
   }
   # cbind(x, sizes, p.grp,det.full, p.ind, cnt.full)   
   ever.detected <- apply(det.full, 1, max)
   det.obs <- det.full[ever.detected==1,]
   cnt.obs <- cnt.full[ever.detected==1,]
   pres <- length(sizes[sizes>0])  # num of groups>0
   C <- sum(apply(cnt.obs,1,max))
   # uncomment three lines below if printed output is desired.
   #cat(C, "out of", sum(sizes), "animals present were detected.\n")
   #cat("mean size of groups >0 is", mean(sizes[sizes>0]),"and mean count is",C/pres,"\n")
   #cat(sum(ever.detected), "groups detected out of", pres, "groups present.\n")
   
   return(list(M=M, T=T, pnaught=pnaught, pind.naught=pind.naught, alpha0=alpha0, alpha1=alpha1, sigma.ind=sigma.ind, B=strip.width, exp.grp.size=exp.grp.size, C=C, N=sum(sizes), occ=pres, cnt.obs=cnt.obs, det.obs=det.obs, dist=x[ever.detected==1], grp=sizes[ever.detected==1]))
   
} # END FUNCTION


# EXAMPLE
#data <- data.distance.pnaught.fn()
#data1 <- data.distance.pnaught.fn(M=5000, T=2, lam=4, pnaught=1, alpha0=log(30), alpha1 =0.25, sigma.ind=60, strip.width=100)
#plot(rep(data1$dist,2),data1$cnt.obs)   


plot.distance.pnaught  <- function(alpha0,alpha1,pnaught, pind.naught, sigma.ind, lam, width) {
   sizes <- qpois(0.05,lam):qpois(.95,lam)  # select grp sizes around lambda
   key.sizes <- c(1,which(sizes==lam), length(sizes))
   
   sigma <- exp(alpha0 + alpha1*log(sizes))   # Scale parameter of half-normal detection function
   g <- function(x,sig) exp(-x^2/(2*sig^2))   # half-normal detection function
   
   # select a few distances
   #x <- width*c(0.2,0.5,0.8)     # distance for gr groups
   x <- width*c(0.1,0.5,1)     # distance for gr groups
   p.grp <- pnaught*matrix(g(rep(x, each=length(sizes)), sig=sigma), ncol=length(x))           # detection prob, given distance and group size
   
   matplot(sizes,p.grp, type="l", lwd=2, main="p.grp at different group sizes")
   abline(v=lam, lty=5)
   text(x=tail(sizes,n=1), y=p.grp[which(sizes==lam),], labels=paste0("dist=",x), pos=2)
   invisible(readline(prompt="Press [enter] to continue"))
   
   matplot(x, t(p.grp[key.sizes,]), type="l", lwd=2, xlab="distance", ylab="p.grp", main="p.grp at different distances")
   text(x=x, y=rev(diag(p.grp[key.sizes,])), labels=paste0("size=",sizes[key.sizes]), pos=c(4,2,2))
   invisible(readline(prompt="Press [enter] to continue"))
   
   p.ind <- pind.naught*g(x, sig=sigma.ind)
   plot(x, p.ind, type="l", lwd=2, xlab="distance", ylab="p.ind", main="p.ind at difference distances")
   
}

# EXAMPLE
# plot.distance.pnaught(log(30),.25,1,1,60, 4,100)
# plot.distance.pnaught(log(25),.25,1,1,80, 4,100)
# plot.distance.pnaught(log(25),.75,1,1,80, 4,100)
# plot.distance.pnaught(log(45),.25,.8,1,80, 4,100)
# plot.distance.pnaught(log(55),.25,1,1,80, 1,50)  # needs high intercept to raise p.grp
# plot.distance.pnaught(log(50),.75,1,1,80, 1,50)
# plot.distance.pnaught(log(60),.25,.8,1,80, 1,50)
# plot.distance.pnaught(log(20),.35,1,1,80, 20,100)
# plot.distance.pnaught(log(15),.55,1,1,80, 20,100)
# plot.distance.pnaught(log(25),.35,.8,1,80, 20,100)

# plot.distance.pnaught(log(35),.25,1,1,40, 4,100)
# plot.distance.pnaught(log(60),.25,.8,.8,90, 4,100)
# plot.distance.pnaught(log(45),.45,.8,.8,100, 20,100)

# plot.distance.pnaught(log(55),.25,1,1,80, 1,100)  # needs high intercept to raise p.grp
# plot.distance.pnaught(log(20),.75,.8,.9,80, 4,100)

# set M to 200
# lambda can be 1,4,20
# for p.grp, want strong effect of distance, strong effect of size, lower pnaught
#        lam=1    log(55), .25, 1, 80,1,100;    log(50), .75, 1, 80,1,100;    log(60), .25, .8, 80,1,100;
#        lam=4    log(25), .25, 1, 80,4,100;    log(25), .75, 1, 80,4,100;    log(45), .25, .8, 80,4,100;  
#        lam=20   log(20), .35, 1, 80,20,100;   log(15), .55, 1, 80,4,100;    log(45), .35, .8, 80,20,100;
# for p.ind, two levels? maybe just one.
# seems like 9 scenarios?


rough <- data.distance.pnaught.fn(M=100000, T=2, lam=4, pnaught=1, pind.naught=1, 
                                  alpha0=log(45), alpha1 =0.25, sigma.ind=80, strip.width=100) 
approx.agp  <- sum(rough$det.obs)/rough$M/2
approx.indp <- sum(rough$cnt.obs)/sum(rough$det.obs*rough$grp)
#approx.agp; approx.indp


# generate 0-trucated poisson data
rtpois <- function(N, lambda) 
   qpois(runif(N, dpois(0, lambda), 1), lambda) 

#rtpois(100,5) 

# generate 0-truncated binomial data
rtbinom <- function(N, size, p) {
   zeros <- which(p==0)  # if p==0, it returns size, when we want zero.
   size[zeros] <- 0      # makes sense that zero-trunc does not return 0, but if there is no survey, we want zero.
   qbinom(runif(N, dbinom(0, size, p), 1), size, p)
}

#rtbinom(20,4,.7)


# FUNCTION
zt.data.fn <- function(M=50, T=2, lam=4, p.grp=0.5, p.ind=0.7) {
   
   det.full <- det.obs <- cnt.full <- cnt.obs <- array(NA, dim=c(M,T))
   
   grp    	<- rtpois(M, lam)
   exp.grp.size <- lam/(1-exp(-lam))
   for (j in 1:T) {
      #det.full[,j] <- rbinom(n=M, size=1, prob=p.grp)
      det.full[,j] <- rbinom(n=M, size=1, prob=p.grp*pmin(grp,1))
      cnt.full[,j] <- rtbinom(N=M, size=grp, p=p.ind*det.full[,j])
      #cnt.full[,j] <- det.full[,j]+rbinom(n=M, size=pmax(0,grp-1), prob=p.ind*det.full[,j])
   }
   
   ever.detected <- apply(det.full, 1, max)
   det.obs <- det.full[ever.detected==1,]
   cnt.obs <- cnt.full[ever.detected==1,]
   pres <- length(grp[grp>0])  # num of groups>0
   C <- sum(apply(cnt.obs,1,max))
   cat(C, "out of", sum(grp), "animals present were detected.\n")
   cat("mean size of groups >0 is", mean(grp[grp>0]),"and mean count is",C/pres,"\n")
   cat(sum(ever.detected), "groups detected out of", pres, "groups present.\n")
   
   return(list(M=M, T=T, p.ind=p.ind, exp.grp.size=exp.grp.size, C=C, N=sum(grp), occ=pres, cnt.obs=cnt.obs, det.obs=det.obs, grp=grp[ever.detected==1]))
   
} # END FUNCTION


# EXAMPLE
#data <- zt.data.fn()


# ---------------------------------- Plot different scenarios against each other
.pardefault <- par() 
#par(.pardefault)

plot.compare  <- function(alpha0,alpha1,pnaught, pind.naught, sigma.ind, lam, width) {

  par(mar=c(5.1, 4.1, 4.1, 12.5))  
  scenarios <- max(length(alpha0), length(alpha1), length(pnaught), length(pind.naught), length(sigma.ind), length(lam))

  #temp <- length(1:qpois(.95,max(lam)))  # select grp sizes around lambda
  #sizes <- matrix(NA, temp, scenarios)
  key.sizes <- c(1, median(lam), qpois(0.95, median(lam)))
  g <- function(x,sig) exp(-x^2/(2*sig^2))   # half-normal detection function
  

  # select a few distances
  x <- width*c(0.1,0.5,1)     # distance for gr groups
  for (xx in 1:length(x)) {
    
    sizes <- 1:qpois(.95,lam[1])
    sigma <- exp(alpha0[1] + alpha1[1]*log(sizes))   # Scale parameter of half-normal detection function
    p.grp <- pnaught[1]*matrix(g(rep(x[xx], length(sizes)), sig=sigma), ncol=1)           # detection prob, given distance and group size
    plot(sizes,p.grp, type="l", lwd=2, main=paste("p.grp at",x[xx],"m from transect"),
         xlim=c(0,qpois(.95,max(lam))), ylim=c(0,1), col=rainbow(scenarios)[1])
    legend(qpois(.95,max(lam))*1.1, 0.95, 
           paste("Scenario",1:12), xpd=T, 
           col=rainbow(scenarios), lty=ceiling((1:scenarios)/4), lwd=2)

    for (jk in 2:scenarios) {
      sizes <- 1:qpois(.95,lam[jk])
      sigma <- exp(alpha0[jk] + alpha1[jk]*log(sizes))   # Scale parameter of half-normal detection function
      p.grp <- pnaught[jk]*matrix(g(rep(x[xx], length(sizes)), sig=sigma), ncol=1)           # detection prob, given distance and group size
      lines(sizes,p.grp, lwd=2, col=rainbow(scenarios)[jk], lty=ceiling(jk/4))
    }  # end jk loop
    
    invisible(readline(prompt="Press [enter] to continue"))
    
  }    # end width loop
  

  for (ks in 1:length(key.sizes)) {
    
    sigma <- exp(alpha0[1] + alpha1[1]*log(key.sizes[ks]))   # Scale parameter of half-normal detection function
    p.grp <- pnaught[1]*matrix(g(x, sig=sigma), ncol=1)           # detection prob, given distance and group size
    plot(x, p.grp, type="l", lwd=2, main=paste("p.grp at group size", key.sizes[ks]),
         xlim=c(0, max(x)), ylim=c(0,1), col=rainbow(scenarios)[1])
    legend(max(x)*1.1, 0.95, 
           paste("Scenario",1:12), xpd=T, 
           col=rainbow(scenarios), lty=ceiling((1:scenarios)/4), lwd=2)
    
    for (jk in 2:scenarios) {
      sigma <- exp(alpha0[jk] + alpha1[jk]*log(key.sizes[ks]))   # Scale parameter of half-normal detection function
      p.grp <- pnaught[jk]*matrix(g(x, sig=sigma), ncol=1)           # detection prob, given distance and group size
      lines(x, p.grp, lwd=2, col=rainbow(scenarios)[jk], lty=ceiling(jk/4))
    }
    
    invisible(readline(prompt="Press [enter] to continue"))
    
  }
  
  
  # for this one, p.ind only has four forms, (1,3,4,5,9) (2,6) (7,8,11,12) (10)
  
  p.ind <- pind.naught[1]*g(x, sig=sigma.ind[1])
  plot(x, p.ind, type="l", lwd=2, xlab="distance", ylab="p.ind", main="p.ind",
       ylim=c(0,1), xlim=c(0,max(x)), col=rainbow(scenarios)[1])
  legend(max(x)*1.1, 0.95, 
         c("Scnr 1,3,4,5,9", "Scnr 2,6", "Scnr 7,8,11,12", "Scnr 10"), xpd=T, 
         col=rainbow(scenarios)[c(9,6,12,10)], lty=1, lwd=2)
  
  for (jk in 2:scenarios) {
    p.ind <- pind.naught[jk]*g(x, sig=sigma.ind[jk])
    lines(x, p.ind, lwd=2, col=rainbow(scenarios)[jk])
  }
  
  par(.pardefault)
}     # end of plot.compare function


M.vec <- rep(200,12)
lam.plot <- c(1,1,1,1,4,4,4,4,20,20,20,20)
alpha0.plot <- c(log(65), log(35), log(65), log(45),log(45), log(25), log(60), log(20), log(20), log(13), log(25), log(8))     # for data.distance.fn2
alpha1.plot <- c(0.25,0.25,0.25,0.75, 0.25,0.25,0.25,0.75, .35,.35,.35,.75)
sigma.ind.plot <- c(80,40,80,80, 80,40,80,80, 80,50,80,80)
sw.plot <- c(rep(100,3),rep(100,9))  # stackrip width
pn.plot <- c(1,1,.8,.8, 1,1,.8,.8, 1,1,.8,.8)  # pnaught, p(0)
pind.0.plot <- c(1,1,1,1, 1,1,.9,.9, 1,1,.9,.9)          # pnaught for individuals

#plot.compare(alpha0=alpha0.plot, alpha1=alpha1.plot, pnaught=pn.plot, 
#             pind.naught=pind.0.plot, sigma.ind=sigma.ind.plot, lam=lam.plot, width=sw.plot)
  
