# Supplementary material for: Accounting for imperfect detection of groups and individuals when estimating abundance
Source: Ecol Evol. 2017 Aug 8;7(18):7304–10. doi: 10.1002/ece3.3284 (PMC5606903; doi:10.1002/ece3.3284)
Supplement: Supplementary file 3 [file ECE3-7-7304-s003.R]

# Although this software program has been used by the U.S. Geological Survey (USGS),
# no warranty, expressed or implied, is made by the USGS or the U.S. Government as to
# the accuracy and functioning of the program and related program material nor shall the fact of distribution constitute any such warranty, 
# and no responsibility is assumed by the USGS in connection therewith. 


# Prior to running this 
#   1) "four_DO_models.R": save file in an appropriate location. 
#       change the pathname in that file to indicate destination of jags likelihoods
#       run the code in Program R (e.g., CNTRL A then CNTRL R) to write the jags likelihoods
#   2) save "group_count_data.R" and "MRDSNM sims 170317.R" to an appropriate location
#   3) change the two 'setwd' commands below so that they point to your hard drive, not mine
#   4) install R package jagsUI
#   5) use instructions below

 


rm(list=ls()) # clear workspace

library(jagsUI)
setwd("C:/Users/mclement/Documents/RESEARCH/Patuxent/imperfect group size")  # set this to where 'group_count_data.R' is saved
source("group_count_data.R")
source("MRDSNM sims 170331.R")
setwd("C:/Users/mclement/Documents/RESEARCH/Patuxent/imperfect group size/analysis")  # set this to where the output of 'four_DO_models.R' is saved

#####     UPDATED TO JAGSUI 4.2 AND NOW TRUNCATION WORKS


# Commands below will simulate survey data and estimate abundance using two different estimators
# see Clement, Converse and Royle, "Accounting for imperfect detection of groups and individuals when estimating abundance" for details.
# WARNING: ****** RUNNING FUNCTION 'mrdsnm.sims' WITH DEFAULT SETTINGS [I.E., mrdsnm.sims()] WILL TAKE APPROXIMATELY ***1 MONTH*** TO COMPLETE ON i5-4210U PROCESSOR WITH 8GB RAM

# 'mrdsnm.sims' will simulate observations of grouped animals with imperfect observations of groups and imperfect observations of individuals within groups
# 'mrdsnm.sims' will then estimate abundance using "mark-recapture distance sampling" which assumes perfect detection of indivduals within groups
#     and with "mark-recapture distance sampling N-mixture model" which estimates imperfect detection of individuals within groups.
# 'mrdsnm.sims' accepts 11 input arguments, described below
# 'mrdsnm.sims' generates a list with 5 matrices of output, described below.
# 'mrdsnm.sims' does not contain known errors, but is not guarenteed to be free of errors or to work under all conditions.
# the provided instructions assume user has a basic working knowledge of both R programming and Mark-Recapture, Distance, and N-mixture methods


# INPUTS ARGUMENTS
# if user wants to test multiple scenarios (e.g., small, medium and large group sizes) at once, user may enter equal-length vectors of inputs
#   lam.vec           # vector of group sizes
#   alpha0.vec        # vector of intercepts for scale parameter of distance function for groups
#   alpha1.vec        # vector of slopes on log(group size) for scale parameter of distance function for groups
#   sigma.ind.vec     # vector of scale parameters for distance function for individuals
#   sw.vec            # vector of strip widths for surveys
#   pn.vec            # vector of p-naughts for groups, p(0)
#   pind.0.vec        # vector of p-naughts for individuals
#   burn.vec          # vector giving number of Bayesian burn-in interations
#   iter.vec          # vector giving total number of Bayesian interations 
#   seed.vec          # random seeds so that result is reproducible
#   reps              # vector giving number of sims for each scenario


# OUTPUTS
#   key.output              # generates summary output used in Table 2, details below
#   results.mrds            # detailed output for each simulation of each scenario, using mark-recapture distance sampling, details below
#   results.mrdsnm          # detailed output for each simulation of each scenario, using mark-recapture distance sampling N-mixture model, details below
#   summary.stats.mrds      # detailed summary of each scenario, using mark-recapture distance sampling, details below
#   summary.stats.mrdsnm    # detailed summary of each scenario, using mark-recapture distance sampling N-mixture model, details below


# OUTPUT DETAILS
#   key.output returns the following:
#       simulation inputs:  "groups","lambda","p.grp","alpha0","alpha1","sigma.ind","pnaught","pind.naught" all described above
#       model outputs:      "totalN.bias.mrdsnm","totalN.cov.mrdsnm","totalN.mse.mrdsnm","totalN.bias.mrds","totalN.cov.mrds","totalN.mse.mrds"
#                           where totalN is abundance; mrdsnm is mark-recapture distance sampling N-mixture; mrds is mark-recapture distance sampling;
#                           bias is bias; cov is coverage; and mse is mean square error.

#  results.mrds and results.mrdsnm return the following:
#   INPUTS/DATA: pind.naught is pnaught for individuals; sigma.ind is distance function scale paramter for individuals; p.ind is individual detection prob;
#     pnaught is pnaught for groups; p.grp is group detection prob; alph0 is intercept for distance function for groups; alpha1 is slope for distance function for groups;
#     omega is percent of augmented groups occupied; occ is number of groups; mean.N is mean group size; total.N is total pop
#   POINT ESTIMATES: pind.naught.hat; sigma.ind.hat; p.ind.hat; pnaught.hat; p.grp.hat; alpha0.hat; alpha1.hat; omega.hat; occ.hat; mean.N.hat; total.N.hat; deviance.hat
#   CONFIDENCE INTERVALS: pind.naught.lci;sigma.ind.lci;p.ind.lci;pnaught.lci;p.grp.lci;alpha0.lci;alpha1.lci;omega.lci;occ.lci;mean.N.lci;total.N.lci;deviance.lci;
#                       pind.naught.uci;sigma.ind.uci;p.ind.uci;pnaught.uci;p.grp.uci;alpha0.uci;alpha1.uci;omega.uci;occ.uci;mean.N.uci;total.N.uci;deviance.uci
#   RHAT VALUES: pind.naught.Rhat;sigma.ind.Rhat;p.ind.Rhat;pnaught.Rhat;p.grp.Rhat;alpha0.Rhat;alpha1.Rhat;omega.Rhat;occ.Rhat;mean.N.Rhat;total.N.Rhat;deviance.Rhat

# summary.stats.mrds and summary.stats.mrdsnm return the following:
#   INPUTS/DATA: pind.naught is pnaught for individuals; sigma.ind is distance function scale paramter for individuals; p.ind is individual detection prob;
#     pnaught is pnaught for groups; p.grp is group detection prob; alph0 is intercept for distance function for groups; alpha1 is slope for distance function for groups;
#     omega is percent of augmented groups occupied; occ is number of groups; mean.N is mean group size; total.N is total pop
#   MEAN POINT ESTIMATES: pind.naught.hat; sigma.ind.hat; p.ind.hat; pnaught.hat; p.grp.hat; alpha0.hat; alpha1.hat; omega.hat; occ.hat; mean.N.hat; total.N.hat; deviance.hat
#   MEAN SQUARE ERROR: pind.naught.mse;sigma.ind.mse;p.ind.mse;pnaught.mse;p.grp.mse;alpha0.mse;alpha1.mse;omega.mse;occ.mse;mean.N.mse;total.N.mse;deviance.mse;
#   COVERAGE:          pind.naught.cov;sigma.ind.cov;p.ind.cov;pnaught.cov;p.grp.cov;alpha0.cov;alpha1.cov;omega.cov;occ.cov;mean.N.cov;total.N.cov;deviance.cov
#   BIAS:              pind.naught.bias;sigma.ind.bias;p.ind.bias;pnaught.bias;p.grp.bias;alpha0.bias;alpha1.bias;omega.bias;occ.bias;mean.N.bias;total.N.bias;deviance.bias


# 'mrdsnm.sims' with default settings. produces results in Clement, Converse, and Royle.
# ****** WARNING: RUNNING FUNCTION 'mrdsnm.sims' WITH DEFAULT SETTINGS (i.e., mrdsnm.sims() or 'full.analysis' below) WILL TAKE APPROXIMATELY ***1 MONTH*** TO COMPLETE ON i5-4210U PROCESSOR WITH 8GB RAM
full.analysis <- mrdsnm.sims(M.vec = rep(200,12),                  # number of groups in pop
                lam.vec = c(1,1,1,1,4,4,4,4,20,20,20,20),          # group size
                alpha0.vec = c(log(65), log(35), log(65), log(45),log(45), log(25), log(60), log(20), log(20), log(13), log(25), log(8)),     # intercept for scale parameter of distance function for groups
                alpha1.vec = c(0.25,0.25,0.25,0.75, 0.25,0.25,0.25,0.75, .35,.35,.35,.75),                                                    # slope on log(group size) in scale parameter of distance function for groups
                sigma.ind.vec = c(80,40,80,80, 80,40,80,80, 80,50,80,80),                                                                     # scale parameter for distance function for individuals
                sw.vec = c(rep(100,3),rep(100,9)),                 # strip width
                pn.vec = c(1,1,.8,.8, 1,1,.8,.8, 1,1,.8,.8),       # pnaught for groups, p(0)
                pind.0.vec = c(1,1,1,1, 1,1,.9,.9, 1,1,.9,.9),     # pnaught for individuals
                burn.vec = c(1000,2500,2500,2500,    1000,2500,5000,5000,    2500,3000,3000,3000),             # number of burn-in iterations
                iter.vec = c(4000,10000,10000,10000, 4000,10000,25000,25000, 10000,13000,13000,13000),         # total number of iterations                 
                seed.vec = c(325125, 440951, 317654, 557318, 456330,   8538, 100782, 394180, 189343, 219669,  80472, 403071),
                reps = rep(200,12))                                # number of sims
  

# quick version of 'mrdsnm.sims'. For demonstration only. Convergence not achieved.
quick <- mrdsnm.sims(burn.vec =  rep(100,12), iter.vec = rep(200,12), reps = rep(5,12))
