# Supplementary material for: Accounting for imperfect detection of groups and individuals when estimating abundance
Source: Ecol Evol. 2017 Aug 8;7(18):7304–10. doi: 10.1002/ece3.3284 (PMC5606903; doi:10.1002/ece3.3284)
Supplement: Supplementary file 4 [file ECE3-7-7304-s004.R]

# Although this software program has been used by the U.S. Geological Survey (USGS),
# no warranty, expressed or implied, is made by the USGS or the U.S. Government as to
# the accuracy and functioning of the program and related program material nor shall the fact of distribution constitute any such warranty, 
# and no responsibility is assumed by the USGS in connection therewith. 


# --------------------------------------------------- SAVE THIS FILE IN AN APPROPRIATE LOCATION
# --------------------------------------------------- THEN SEE FILE "MRDSNM info and examples"

 


# Commands below will simulate survey data and estimate abundance using two different estimators
# see Clement, Converse and Royle, "Accounting for imperfect detection of groups and individuals when estimating abundance" for details.
# NOTE: RUNNING FUNCTION 'mrdsnm.sims' WITH DEFAULT SETTINGS [I.E., mrdsnm.sims()] WILL TAKE APPROXIMATELY *1 MONTH* TO COMPLETE ON i7 QUAD CORE PROCESSOR
# 'mrdsnm.sims' will simulate observations of grouped animals with imperfect observations of groups and imperfect observations of individuals within groups
# 'mrdsnm.sims' will then estimate abundance using "mark-recapture distance sampling" which assumes perfect detection of indivduals within groups
#     and with "mark-recapture distance sampling N-mixture model" which estimates imperfect detection of individuals within groups.
# 'mrdsnm.sims' accepts 11 input arguments, described below
# 'mrdsnm.sims' generates a list with 5 matrices of output, described below.
# 'mrdsnm.sims' does not contain known errors, but is not guarenteed to be free of errors or to work under all conditions.
# the provided instructions assume user has a basic working knowledge of both R programming and Mark-Recapture, Distance, and N-mixture methods


# INPUTS ARGUMENTS
# if user wants to test multiple scenarios (e.g., small, medium and large group sizes) at once, user may enter equal-length vectors of inputs
#   lam.vec           # vector of group sizes
#   alpha0.vec        # vector of intercepts for scale parameter of distance function for groups
#   alpha1.vec        # vector of slopes on log(group size) for scale parameter of distance function for groups
#   sigma.ind.vec     # vector of scale parameters for distance function for individuals
#   sw.vec            # vector of strip widths for surveys
#   pn.vec            # vector of p-naughts for groups, p(0)
#   pind.0.vec        # vector of p-naughts for individuals
#   burn.vec          # vector giving number of Bayesian burn-in interations
#   iter.vec          # vector giving total number of Bayesian interations                 
#   reps              # vector giving number of sims for each scenario


# OUTPUTS
#   key.output              # generates summary output used in Table 2, details below
#   results.mrds            # detailed output for each simulation of each scenario, using mark-recapture distance sampling, details below
#   results.mrdsnm          # detailed output for each simulation of each scenario, using mark-recapture distance sampling N-mixture model, details below
#   summary.stats.mrds      # detailed summary of each scenario, using mark-recapture distance sampling, details below
#   summary.stats.mrdsnm    # detailed summary of each scenario, using mark-recapture distance sampling N-mixture model, details below


# OUTPUT DETAILS
#   key.output returns the following:
#       simulation inputs:  "groups","lambda","p.grp","alpha0","alpha1","sigma.ind","pnaught","pind.naught" all described above
#       model outputs:      "totalN.bias.mrdsnm","totalN.cov.mrdsnm","totalN.mse.mrdsnm","totalN.bias.mrds","totalN.cov.mrds","totalN.mse.mrds"
#                           where totalN is abundance; mrdsnm is mark-recapture distance sampling N-mixture; mrds is mark-recapture distance sampling;
#                           bias is bias; cov is coverage; and mse is mean square error.

#  results.mrds and results.mrdsnm return the following:
#   INPUTS/DATA: pind.naught is pnaught for individuals; sigma.ind is distance function scale paramter for individuals; p.ind is individual detection prob;
#     pnaught is pnaught for groups; p.grp is group detection prob; alph0 is intercept for distance function for groups; alpha1 is slope for distance function for groups;
#     omega is percent of augmented groups occupied; occ is number of groups; mean.N is mean group size; total.N is total pop
#   POINT ESTIMATES: pind.naught.hat; sigma.ind.hat; p.ind.hat; pnaught.hat; p.grp.hat; alpha0.hat; alpha1.hat; omega.hat; occ.hat; mean.N.hat; total.N.hat; deviance.hat
#   CONFIDENCE INTERVALS: pind.naught.lci;sigma.ind.lci;p.ind.lci;pnaught.lci;p.grp.lci;alpha0.lci;alpha1.lci;omega.lci;occ.lci;mean.N.lci;total.N.lci;deviance.lci;
#                       pind.naught.uci;sigma.ind.uci;p.ind.uci;pnaught.uci;p.grp.uci;alpha0.uci;alpha1.uci;omega.uci;occ.uci;mean.N.uci;total.N.uci;deviance.uci
#   RHAT VALUES: pind.naught.Rhat;sigma.ind.Rhat;p.ind.Rhat;pnaught.Rhat;p.grp.Rhat;alpha0.Rhat;alpha1.Rhat;omega.Rhat;occ.Rhat;mean.N.Rhat;total.N.Rhat;deviance.Rhat

# summary.stats.mrds and summary.stats.mrdsnm return the following:
#   INPUTS/DATA: pind.naught is pnaught for individuals; sigma.ind is distance function scale paramter for individuals; p.ind is individual detection prob;
#     pnaught is pnaught for groups; p.grp is group detection prob; alph0 is intercept for distance function for groups; alpha1 is slope for distance function for groups;
#     omega is percent of augmented groups occupied; occ is number of groups; mean.N is mean group size; total.N is total pop
#   MEAN POINT ESTIMATES: pind.naught.hat; sigma.ind.hat; p.ind.hat; pnaught.hat; p.grp.hat; alpha0.hat; alpha1.hat; omega.hat; occ.hat; mean.N.hat; total.N.hat; deviance.hat
#   MEAN SQUARE ERROR: pind.naught.mse;sigma.ind.mse;p.ind.mse;pnaught.mse;p.grp.mse;alpha0.mse;alpha1.mse;omega.mse;occ.mse;mean.N.mse;total.N.mse;deviance.mse;
#   COVERAGE:          pind.naught.cov;sigma.ind.cov;p.ind.cov;pnaught.cov;p.grp.cov;alpha0.cov;alpha1.cov;omega.cov;occ.cov;mean.N.cov;total.N.cov;deviance.cov
#   BIAS:              pind.naught.bias;sigma.ind.bias;p.ind.bias;pnaught.bias;p.grp.bias;alpha0.bias;alpha1.bias;omega.bias;occ.bias;mean.N.bias;total.N.bias;deviance.bias


# 'mrdsnm.sims' with default settings. produces results in Clement, Converse, and Royle.
# NOTE: RUNNING FUNCTION 'mrdsnm.sims' WITH DEFAULT SETTINGS [I.E., mrdsnm.sims()] WILL TAKE APPROXIMATELY *1 MONTH* TO COMPLETE ON i7 QUAD CORE PROCESSOR


# ---------------------------------- Input values for sims

M.vec <- rep(200,12)                              # number of groups in pop
lam.vec <- c(1,1,1,1,4,4,4,4,20,20,20,20)         # group size

alpha0.vec <- c(log(65), log(35), log(65), log(45),log(45), log(25), log(60), log(20), log(20), log(13), log(25), log(8))     # intercept for scale parameter of distance function for groups
alpha1.vec <- c(0.25,0.25,0.25,0.75, 0.25,0.25,0.25,0.75, .35,.35,.35,.75)                                                    # slope on log(group size) in scale parameter of distance function for groups
sigma.ind.vec <- c(80,40,80,80, 80,40,80,80, 80,50,80,80)                                                                     # scale parameter for distance function for individuals
sw.vec <- c(rep(100,3),rep(100,9))  # strip width
pn.vec <- c(1,1,.8,.8, 1,1,.8,.8, 1,1,.8,.8)  # pnaught for groups, p(0)
pind.0.vec <- c(1,1,1,1, 1,1,.9,.9, 1,1,.9,.9)          # pnaught for individuals

burn.vec <-          c(1000,2500,2500,2500, 1000,2500,5000,5000,   2500, 3000,3000,3000)
iter.vec <- burn.vec+c(3000,7500,7500,7500, 3000,7500,20000,20000, 7500,10000,10000,10000)


scenarios <- length(M.vec)     # for one loop
reps <- rep(200,length(M.vec))  # number of sims

# set seeds to make sims reproducible
# round(runif(scenarios,1,654321)) # 325125 440951 317654 557318 456330   8538 100782 394180 189343 219669  80472 403071
seed.vec <- c(325125, 440951, 317654, 557318, 456330,   8538, 100782, 394180, 189343, 219669,  80472, 403071)


mrdsnm.sims <- function(M.vec = rep(200,12),                               # number of groups in pop
                        lam.vec = c(1,1,1,1,4,4,4,4,20,20,20,20),          # group size
                        alpha0.vec = c(log(65), log(35), log(65), log(45),log(45), log(25), log(60), log(20), log(20), log(13), log(25), log(8)),     # intercept for scale parameter of distance function for groups
                        alpha1.vec = c(0.25,0.25,0.25,0.75, 0.25,0.25,0.25,0.75, .35,.35,.35,.75),                                                    # slope on log(group size) in scale parameter of distance function for groups
                        sigma.ind.vec = c(80,40,80,80, 80,40,80,80, 80,50,80,80),                                                                     # scale parameter for distance function for individuals
                        sw.vec = c(rep(100,3),rep(100,9)),                 # strip width
                        pn.vec = c(1,1,.8,.8, 1,1,.8,.8, 1,1,.8,.8),       # pnaught for groups, p(0)
                        pind.0.vec = c(1,1,1,1, 1,1,.9,.9, 1,1,.9,.9),     # pnaught for individuals
                        burn.vec = c(1000,2500,2500,2500, 1000,2500,5000,5000,   5000, 3000,3000,3000),             # number of burn-in interations
                        iter.vec = burn.vec+c(3000,7500,7500,7500, 3000,7500,20000,20000, 10000,10000,10000,10000),  # total number of interations                 
                        seed.vec = c(325125, 440951, 317654, 557318, 456330,   8538, 100782, 394180, 189343, 219669,  80472, 403071),
                        reps = rep(200,12)                                # number of sims
                        ) {
  
  # brief error check
  entered.lengths <- c(length(M.vec), length(lam.vec), length(alpha0.vec), length(alpha1.vec), length(sigma.ind.vec), length(sw.vec), length(pn.vec), 
                       length(pind.0.vec), length(burn.vec), length(iter.vec), length(reps))
  if(all(entered.lengths == entered.lengths[1])) {
    cat("Input vectors ok")
  } else {
      stop("Input vectors differ in length")
    }  
  
  scenarios <- entered.lengths[1]     # for one loop
  
# holds input/output of each sim. 
  # INPUTS/DATA: pind.naught is pnaught for individuals; sigma.ind is distance function scale paramter for individuals; p.ind is individual detection prob;
  # pnaught is pnaught for groups; p.grp is group detection prob; alph0 is intercept for distance function for groups; alpha1 is slope for distance function for groups;
  # omega is percent of augmented groups occupied; occ is number of groups; mean.N is mean group size; total.N is total pop
  # POINT ESTIMATES: pind.naught.hat; sigma.ind.hat; p.ind.hat; pnaught.hat; p.grp.hat; alpha0.hat; alpha1.hat; omega.hat; occ.hat; mean.N.hat; total.N.hat; deviance.hat
  # CONFIDENCE INTERVALS: pind.naught.lci;sigma.ind.lci;p.ind.lci;pnaught.lci;p.grp.lci;alpha0.lci;alpha1.lci;omega.lci;occ.lci;mean.N.lci;total.N.lci;deviance.lci;
  #                       pind.naught.uci;sigma.ind.uci;p.ind.uci;pnaught.uci;p.grp.uci;alpha0.uci;alpha1.uci;omega.uci;occ.uci;mean.N.uci;total.N.uci;deviance.uci
  # RHAT VALUES: pind.naught.Rhat;sigma.ind.Rhat;p.ind.Rhat;pnaught.Rhat;p.grp.Rhat;alpha0.Rhat;alpha1.Rhat;omega.Rhat;occ.Rhat;mean.N.Rhat;total.N.Rhat;deviance.Rhat
results.mrds <- results.mrdsnm <- array(NA, c(max(reps),59,scenarios), list(NULL,c("pind.naught","sigma.ind","p.ind","pnaught","p.grp","alpha0","alpha1","omega","occ","mean.N","total.N",
                                                               "pind.naught.hat","sigma.ind.hat","p.ind.hat","pnaught.hat","p.grp.hat","alpha0.hat","alpha1.hat","omega.hat","occ.hat","mean.N.hat","total.N.hat","deviance.hat",
                                                               "pind.naught.lci","sigma.ind.lci","p.ind.lci","pnaught.lci","p.grp.lci","alpha0.lci","alpha1.lci","omega.lci","occ.lci","mean.N.lci","total.N.lci","deviance.lci",
                                                               "pind.naught.uci","sigma.ind.uci", "p.ind.uci","pnaught.uci","p.grp.uci","alpha0.uci","alpha1.uci","omega.uci","occ.uci","mean.N.uci","total.N.uci","deviance.uci",
                                                               "pind.naught.Rhat","sigma.ind.Rhat","p.ind.Rhat","pnaught.Rhat","p.grp.Rhat","alpha0.Rhat","alpha1.Rhat","omega.Rhat","occ.Rhat","mean.N.Rhat","total.N.Rhat","deviance.Rhat"),NULL))

# summarizes the results of all the sims
  # INPUTS/DATA: pind.naught is pnaught for individuals; sigma.ind is distance function scale paramter for individuals; p.ind is individual detection prob;
  # pnaught is pnaught for groups; p.grp is group detection prob; alph0 is intercept for distance function for groups; alpha1 is slope for distance function for groups;
  # omega is percent of augmented groups occupied; occ is number of groups; mean.N is mean group size; total.N is total pop
  # MEAN POINT ESTIMATES: pind.naught.hat; sigma.ind.hat; p.ind.hat; pnaught.hat; p.grp.hat; alpha0.hat; alpha1.hat; omega.hat; occ.hat; mean.N.hat; total.N.hat; deviance.hat
  # MEAN SQUARE ERROR: pind.naught.mse;sigma.ind.mse;p.ind.mse;pnaught.mse;p.grp.mse;alpha0.mse;alpha1.mse;omega.mse;occ.mse;mean.N.mse;total.N.mse;deviance.mse;
  # COVERAGE:          pind.naught.cov;sigma.ind.cov;p.ind.cov;pnaught.cov;p.grp.cov;alpha0.cov;alpha1.cov;omega.cov;occ.cov;mean.N.cov;total.N.cov;deviance.cov
  # BIAS:              pind.naught.bias;sigma.ind.bias;p.ind.bias;pnaught.bias;p.grp.bias;alpha0.bias;alpha1.bias;omega.bias;occ.bias;mean.N.bias;total.N.bias;deviance.bias
summary.stats.mrds <- summary.stats.mrdsnm <- array(NA, c(1,59,scenarios), list(NULL,c("pind.naught","sigma.ind","p.ind","pnaught","p.grp","alpha0","alpha1","omega","occ","mean.N","total.N",
                                                                                     "pind.naught.hat","sigma.ind.hat","p.ind.hat","pnaught.hat","p.grp.hat","alpha0.hat","alpha1.hat","omega.hat","occ.hat","mean.N.hat","total.N.hat","deviance.hat",
                                                                                     "pind.naught.mse","sigma.ind.mse","p.ind.mse","pnaught.mse","p.grp.mse","alpha0.mse","alpha1.mse","omega.mse","occ.mse","mean.N.mse","total.N.mse","deviance.mse",
                                                                                     "pind.naught.cov","sigma.ind.cov", "p.ind.cov","pnaught.cov","p.grp.cov","alpha0.cov","alpha1.cov","omega.cov","occ.cov","mean.N.cov","total.N.cov","deviance.cov",
                                                                                     "pind.naught.bias","sigma.ind.bias","p.ind.bias","pnaught.bias","p.grp.bias","alpha0.bias","alpha1.bias","omega.bias","occ.bias","mean.N.bias","total.N.bias","deviance.bias"),NULL))

# a smaller matrix to review output easily
key.output  <- matrix(NA, scenarios, 14)
colnames(key.output) <- c("groups","lambda","p.grp","alpha0","alpha1","sigma.ind","pnaught","pind.naught","totalN.bias.mrdsnm","totalN.cov.mrdsnm",
                       "totalN.mse.mrdsnm","totalN.bias.mrds","totalN.cov.mrds","totalN.mse.mrds")


        for(mm in 1:scenarios) {
                
              set.seed(seed.vec[mm])
 
              for(rr in 1:reps[mm]) {
 
               # DATA SIMULATION
               # data.grp.size.fn has grp.size as covariate on p.grp, derives slope from two points
               # data.grp.slope.fn has grp.size as covariate on p.grp, with slope provided by user
               # data.distance.fn2 has distance function on p.grp and p.ind. data.distance.fn has p.ind as constant.
               #data <- data.grp.size.fn(M=M.vec[mm], T=2, lam=lam.vec[ll], mean.p.grp=mean.grp.vec[mp], high.p.grp =high.grp.vec[hp], p.ind=p.ind.vec[pp])
               #data <- data.grp.slope.fn(M=M.vec[mm], T=2, lam=lam.vec[mm], beta0=beta0.vec[mm], beta1 =beta1.vec[mm], p.ind=p.ind.vec[mm])
               #data <- data.distance.fn2(M=M.vec[mm], T=2, lam=lam.vec[mm], alpha0=alpha0.vec[mm], alpha1 =alpha1.vec[mm], sigma.ind=sigma.ind.vec[mm], strip.width=sw.vec[mm]) 
               data <- data.distance.pnaught.fn(M=M.vec[mm], T=2, lam=lam.vec[mm], pnaught=pn.vec[mm], pind.naught=pind.0.vec[mm], alpha0=alpha0.vec[mm], alpha1 =alpha1.vec[mm], sigma.ind=sigma.ind.vec[mm], strip.width=sw.vec[mm]) 
                  
               # data augmentation
               dets <- rbind(data$det.obs, array(0, dim=c(data$M, data$T)))
               count <- data$cnt.obs
               count[count==0] <- NA
               count <- rbind(count, array(NA, dim=c(data$M, data$T)))
               max.cnt <- apply(data$cnt.obs, 1, max, na.rm=T)
               max.cnt <- c(max.cnt, rep(NA, data$M))
               dist  <- c(abs(data$dist), rep(NA, data$M))
               
               M=nrow(count)
               T=ncol(count)
               
               win.data.mrds <- list(dets=dets,M=M,T=T, N=max.cnt, dist=dist, B=data$B)   
               win.data.mrdsnm  <- list(dets=dets,M=M,T=T, count=count, dist=dist, B=data$B) 
               
               init.N <- rep(max(count,na.rm=T)+1, nrow(count))
               # if grp does affect p.grp
               inits.mrds <- function()list( omega=runif(1),  z= rep(1,M), mean.N=runif(1,1,50),  alpha0=runif(1,1,5), alpha1=runif(1))  
               inits.mrdsnm  <- function()list( omega=runif(1),  z= rep(1,M), mean.N=runif(1,1,50), N=init.N, alpha0=runif(1,1,5), alpha1=runif(1), sigma.ind=runif(1,10,100))
               
               # if grp affects p.grp
               params.mrds <- c("mean.p.grp","alpha0","alpha1","omega","occ.sites","mean.N","totalN")
               if(pn.vec[mm]<1)   params.mrds <- c("p.naught", params.mrds)
               params.mrdsnm  <- c("sigma.ind","mean.p.ind", params.mrds)
               if(pind.0.vec[mm]<1)  params.mrdsnm  <- c("pind.naught", params.mrdsnm)

               
               t1 <- Sys.time()
               if(pn.vec[mm]==1)   out.mrds <- jags(win.data.mrds,inits.mrds,params.mrds,"distance_DO.txt",  n.chains=3,n.thin=1,n.iter=iter.vec[mm],n.burnin=burn.vec[mm])
               if(pn.vec[mm]<1)    out.mrds <- jags(win.data.mrds,inits.mrds,params.mrds,"distance_DO_pnaught.txt",  n.chains=3,n.thin=1,n.iter=iter.vec[mm],n.burnin=burn.vec[mm])
               if(pind.0.vec[mm]==1 & pn.vec[mm]==1)   out.mrdsnm  <- jags(win.data.mrdsnm,inits.mrdsnm,params.mrdsnm,"distance_DO_w_grp_ind.txt",  n.chains=3,n.thin=1,n.iter=iter.vec[mm],n.burnin=burn.vec[mm])
               if(pind.0.vec[mm]==1 & pn.vec[mm]<1)    out.mrdsnm  <- jags(win.data.mrdsnm,inits.mrdsnm,params.mrdsnm,"distance_DO_w_grp_pnaught.txt",  n.chains=3,n.thin=1,n.iter=iter.vec[mm],n.burnin=burn.vec[mm])
               if(pind.0.vec[mm]<1 & pn.vec[mm]<1)     out.mrdsnm  <- jags(win.data.mrdsnm,inits.mrdsnm,params.mrdsnm,"distance_DO_w_grp_pnaught2.txt",  n.chains=3,n.thin=1,n.iter=iter.vec[mm],n.burnin=burn.vec[mm])

               
               results.mrds[rr,1,mm]  <- results.mrdsnm[rr,1,mm] <- data$pind.naught   # pind.naught
               results.mrds[rr,2,mm]  <- results.mrdsnm[rr,2,mm] <- data$sigma.ind                  # sigma.ind
               results.mrds[rr,3,mm]  <- results.mrdsnm[rr,3,mm] <- sum(data$cnt.obs)/sum(data$det.obs*data$grp)   # p.ind
               results.mrds[rr,4,mm]  <- results.mrdsnm[rr,4,mm] <- data$pnaught  # pnaught
               results.mrds[rr,5,mm]  <- results.mrdsnm[rr,5,mm] <- sum(data$det.obs)/data$occ/2   # p.grp
               results.mrds[rr,6,mm]  <- results.mrdsnm[rr,6,mm] <- data$alpha0   # alpha0
               results.mrds[rr,7,mm]  <- results.mrdsnm[rr,7,mm] <- data$alpha1   # alpha1
               results.mrds[rr,8,mm]  <- results.mrdsnm[rr,8,mm] <- data$occ/M                  # omega
               results.mrds[rr,9,mm]  <- results.mrdsnm[rr,9,mm] <- data$occ                    # sites occupied
               results.mrds[rr,10,mm] <- results.mrdsnm[rr,10,mm] <- data$N/data$occ             # mean.N
               results.mrds[rr,11,mm] <- results.mrdsnm[rr,11,mm] <- data$N                      # total N

               pind0.fix <-0;   if(pind.0.vec[mm]==1) pind0.fix=1
        
               # need to insert an NA for pnaught
               if(pn.vec[mm]==1) {
                  results.mrdsnm[rr,(12+pind0.fix):23,mm] <- c(unlist(out.mrdsnm$mean)[1:2],NA,unlist(out.mrdsnm$mean)[3:10])    # output means
                  results.mrdsnm[rr,(24+pind0.fix):35,mm] <- c(unlist(out.mrdsnm$q2.5)[1:2],NA,unlist(out.mrdsnm$q2.5)[3:10])    # output low CI
                  results.mrdsnm[rr,(36+pind0.fix):47,mm] <- c(unlist(out.mrdsnm$q97.5)[1:2],NA,unlist(out.mrdsnm$q97.5)[3:10])   # output high CI
                  results.mrdsnm[rr,(48+pind0.fix):59,mm] <- c(unlist(out.mrdsnm$Rhat)[1:2],NA,unlist(out.mrdsnm$Rhat)[3:10])    # output Rhat
               }
               if(pn.vec[mm]<1) {
                  results.mrdsnm[rr,(12+pind0.fix):23,mm]  <- unlist(out.mrdsnm$mean)    # output means
                  results.mrdsnm[rr,(24+pind0.fix):35,mm] <- unlist(out.mrdsnm$q2.5)    # output low CI
                  results.mrdsnm[rr,(36+pind0.fix):47,mm] <- unlist(out.mrdsnm$q97.5)   # output high CI
                  results.mrdsnm[rr,(48+pind0.fix):59,mm] <- unlist(out.mrdsnm$Rhat)    # output Rhat
               }
               
               pn0.fix <-0;   if(pn.vec[mm]==1) pn0.fix=1
               results.mrds[rr,(15+pn0.fix):23,mm]  <- unlist(out.mrds$mean)    # output means
               results.mrds[rr,(27+pn0.fix):35,mm] <- unlist(out.mrds$q2.5)    # output low CI
               results.mrds[rr,(39+pn0.fix):47,mm] <- unlist(out.mrds$q97.5)   # output high CI
               results.mrds[rr,(51+pn0.fix):59,mm] <- unlist(out.mrds$Rhat)    # output Rhat
               
               cat(rr, ' reps have been completed for scenario ', mm, "\n")
               t2 <- Sys.time() -t1; t2
             }  # end reps


            # sim is easiest way to get approx value for derived params, grp.p and ind.p
            rough <- data.distance.pnaught.fn(M=100000, T=2, lam=floor(data$exp.grp.size), pnaught=pn.vec[mm], pind.naught=pind.0.vec[mm], alpha0=data$alpha0, alpha1 =data$alpha1, sigma.ind=data$sigma.ind, strip.width=data$B) 
            approx.agp  <- sum(rough$det.obs)/rough$M/2
            approx.indp <- sum(rough$cnt.obs)/sum(rough$det.obs*rough$grp)

            summary.stats.mrdsnm[1,1,mm]  <- summary.stats.mrds[1,1,mm]  <- pind.0.vec[mm]  #pind.0.vec[pp]
            summary.stats.mrdsnm[1,2,mm]  <- summary.stats.mrds[1,2,mm]  <- data$sigma.ind  #sigma.ind.vec[pp]
            summary.stats.mrdsnm[1,3,mm]  <- summary.stats.mrds[1,3,mm]  <- approx.indp  # p.ind.vec[mm]  
            summary.stats.mrdsnm[1,4,mm]  <- summary.stats.mrds[1,4,mm]  <- data$pnaught # occ sites
            summary.stats.mrdsnm[1,5,mm]  <- summary.stats.mrds[1,5,mm]  <- avg.grp.p <- approx.agp
            summary.stats.mrdsnm[1,6,mm]  <- summary.stats.mrds[1,6,mm]  <- data$alpha0 # occ sites
            summary.stats.mrdsnm[1,7,mm]  <- summary.stats.mrds[1,7,mm]  <- data$alpha1 # occ sites
            summary.stats.mrdsnm[1,8,mm]  <- summary.stats.mrds[1,8,mm]  <- data$M/((1-(1-avg.grp.p)^2)*2*data$M) # omega, occ sites/total data augmented sites. two is bc augmentation doubles M.
            summary.stats.mrdsnm[1,9,mm]  <- summary.stats.mrds[1,9,mm]  <- data$M # occ sites
            summary.stats.mrdsnm[1,10,mm] <- summary.stats.mrds[1,10,mm] <- data$exp.grp.size # mean.N
            summary.stats.mrdsnm[1,11,mm] <- summary.stats.mrds[1,11,mm] <- data$M*data$exp.grp.size # total N
            for(ii in 1:11) {
               # mean values
               summary.stats.mrdsnm[1,ii+11,mm]   <- mean(results.mrdsnm[,ii+11,mm], na.rm=T)
               if(ii>3) summary.stats.mrds[1,ii+11,mm] <- mean(results.mrds[,ii+11,mm], na.rm=T)
               
               # MSE
               summary.stats.mrdsnm[1,ii+23,mm]   <- mean((summary.stats.mrdsnm[1,ii,mm] - results.mrdsnm[,ii+11,mm])^2, na.rm=T)
               if(ii>3) summary.stats.mrds[1,ii+23,mm] <- mean((summary.stats.mrds[1,ii,mm] - results.mrds[,ii+11,mm])^2, na.rm=T)
               
               # coverage
               summary.stats.mrdsnm[1,ii+35,mm]   <- mean(summary.stats.mrdsnm[1,ii,mm]>results.mrdsnm[,ii+23,mm]&summary.stats.mrdsnm[1,ii,mm]<results.mrdsnm[,ii+35,mm], na.rm=T)
               if(ii>3) summary.stats.mrds[1,ii+35,mm] <- mean(summary.stats.mrds[1,ii,mm]>results.mrds[,ii+23,mm]&summary.stats.mrds[1,ii,mm]<results.mrds[,ii+35,mm], na.rm=T)
               
               # bias
               summary.stats.mrdsnm[1,ii+47,mm]   <- summary.stats.mrdsnm[1,ii+11,mm] - summary.stats.mrdsnm[1,ii,mm] 
               if(ii>3) summary.stats.mrds[1,ii+47,mm]   <- summary.stats.mrds[1,ii+11,mm] - summary.stats.mrds[1,ii,mm] 
            }
            
            # some result highlights in a smaller matrix
            key.output[mm,1]  <- M.vec[mm]
            key.output[mm,2]  <- lam.vec[mm]  #lam.vec[ll]
            key.output[mm,3]  <- avg.grp.p  # calculated above. expected value
            key.output[mm,4]  <- alpha0.vec[mm]  #alpha0.vec[b0]
            key.output[mm,5]  <- alpha1.vec[mm]  #alpha1.vec[b1]
            key.output[mm,6]  <- sigma.ind.vec[mm]  #sigma.ind.vec[pp]
            key.output[mm,7]  <- pn.vec[mm]  #pnaught
            key.output[mm,8]  <- pind.0.vec[mm]  #pind.naught
            key.output[mm,9]  <- summary.stats.mrdsnm[1,58,mm]/summary.stats.mrdsnm[1,11,mm]  # totalN bias, mrdsnm
            key.output[mm,10]  <- summary.stats.mrdsnm[1,46,mm]    # totalN coverage, mrdsnm
            key.output[mm,11]  <- summary.stats.mrdsnm[1,34,mm]    # totalN MSE, mrdsnm
            key.output[mm,12]  <- summary.stats.mrds[1,58,mm]/summary.stats.mrds[1,11,mm]  # totalN bias, mrds
            key.output[mm,13]  <- summary.stats.mrds[1,46,mm]    # totalN coverage, mrds
            key.output[mm,14]  <- summary.stats.mrds[1,34,mm]    # totalN MSE, mrds
            
         }  # end mm scenarios

return(list(key.output=key.output, summary.stats.mrdsnm=summary.stats.mrdsnm, summary.stats.mrds=summary.stats.mrds, results.mrdsnm=results.mrdsnm, results.mrds=results.mrds))

}  # end function
